# Supplementary material for: Service humanoid robotics: a novel interactive system based on bionic-companionship framework
Source: PeerJ Comput Sci. 2021 Aug 13;7:e674. doi: 10.7717/peerj-cs.674 (PMC8371998; doi:10.7717/peerj-cs.674)
Supplement: Supplemental Information 1 [file peerj-cs-07-674-s001.zip]

Archive with 28 entries (27 files):
- ImageCaptioning for Robot System/
- __MACOSX/._ImageCaptioning for Robot System
- ImageCaptioning for Robot System/export_model.py
- __MACOSX/ImageCaptioning for Robot System/._export_model.py
- ImageCaptioning for Robot System/RobotAPI.py
- __MACOSX/ImageCaptioning for Robot System/._RobotAPI.py
- ImageCaptioning for Robot System/model_test.py
- __MACOSX/ImageCaptioning for Robot System/._model_test.py
- ImageCaptioning for Robot System/model_train.py
- __MACOSX/ImageCaptioning for Robot System/._model_train.py
- ImageCaptioning for Robot System/ImageCaptioningActivity.java
- __MACOSX/ImageCaptioning for Robot System/._ImageCaptioningActivity.java
- ImageCaptioning for Robot System/BaseActivityNoTitle.java
- __MACOSX/ImageCaptioning for Robot System/._BaseActivityNoTitle.java
- ImageCaptioning for Robot System/HttpUtil.java
- __MACOSX/ImageCaptioning for Robot System/._HttpUtil.java
- ImageCaptioning for Robot System/model.png
- __MACOSX/ImageCaptioning for Robot System/._model.png
- ImageCaptioning for Robot System/GsonUtils.java
- __MACOSX/ImageCaptioning for Robot System/._GsonUtils.java
- ImageCaptioning for Robot System/test_model_serving.py
- __MACOSX/ImageCaptioning for Robot System/._test_model_serving.py
- ImageCaptioning for Robot System/CameraBaseActivity.java
- __MACOSX/ImageCaptioning for Robot System/._CameraBaseActivity.java
- ImageCaptioning for Robot System/Base64Util.java
- __MACOSX/ImageCaptioning for Robot System/._Base64Util.java
- ImageCaptioning for Robot System/NIC_model.py
- __MACOSX/ImageCaptioning for Robot System/._NIC_model.py
