# Supplementary material for: Service humanoid robotics: a novel interactive system based on bionic-companionship framework
Source: PeerJ Comput Sci. 2021 Aug 13;7:e674. doi: 10.7717/peerj-cs.674 (PMC8371998; doi:10.7717/peerj-cs.674)
Supplement: Supplemental Information 1 [file peerj-cs-07-674-s001.zip › ImageCaptioning for Robot System/model_test.py]

import numpy as np
from PIL import Image
import matplotlib.pyplot as plt
import argparse
from pickle import dump,load
from keras.models import Model, load_model
from keras.preprocessing.sequence import pad_sequences
from keras.applications.xception import Xception, preprocess_input
# ap = argparse.ArgumentParser()
# ap.add_argument('-i', '--image', required=True, help="Image Path")
# args = vars(ap.parse_args())
# img_path = args['image']
def extract_features(filename, model):
        try:
            image = Image.open(filename)
        except:
            print("ERROR: Couldn't open image! Make sure the image path and extension is correct")
        image = image.resize((299,299))
        image = np.array(image)
        # for images that has 4 channels, we convert them into 3 channels
        if image.shape[2] == 4:
            image = image[..., :3]
        image = np.expand_dims(image, axis=0)
        image = image/127.5
        image = image - 1.0
        feature = model.predict(image)
        return feature
def word_for_id(integer, tokenizer):
    for word, index in tokenizer.word_index.items():
         if index == integer:
             return word
    return None
def generate_desc(model, tokenizer, photo, max_length):
    in_text = 'start'
    for i in range(max_length):
        sequence = tokenizer.texts_to_sequences([in_text])[0]
        sequence = pad_sequences([sequence], maxlen=max_length)
        pred = model.predict([photo,sequence], verbose=0)
        pred = np.argmax(pred)
        word = word_for_id(pred, tokenizer)
        if word is None:
            break
        in_text += ' ' + word
        if word == 'end':
            break
    return in_text
img_path = './img7.jpg'
max_length = 34
tokenizer = load(open("tokenizer.p","rb"))
model = load_model('./models/model_29.h5')
xception_model = Xception(include_top=False, pooling="avg")
photo = extract_features(img_path, xception_model)
img = Image.open(img_path)
description = generate_desc(model, tokenizer, photo, max_length)
print("\n\n")
print(description[6:-4])
plt.imshow(img)
plt.show()
