# Supplementary material for: Service humanoid robotics: a novel interactive system based on bionic-companionship framework
Source: PeerJ Comput Sci. 2021 Aug 13;7:e674. doi: 10.7717/peerj-cs.674 (PMC8371998; doi:10.7717/peerj-cs.674)
Supplement: Supplemental Information 1 [file peerj-cs-07-674-s001.zip › ImageCaptioning for Robot System/HttpUtil.java]

package com.canbot.u05.sdk.clientdemo.ImageCaptioning;

import java.io.BufferedReader;
import java.io.DataOutputStream;
import java.io.InputStreamReader;
import java.net.HttpURLConnection;
import java.net.URL;
import java.util.List;
import java.util.Map;

public class HttpUtil {
    public static String post(String requestUrl, String accessToken, String params)
            throws Exception {
        String contentType = "application/x-www-form-urlencoded";
        return HttpUtil.post(requestUrl, accessToken, contentType, params);
    }

    public static String post(String requestUrl, String accessToken, String contentType, String params)
            throws Exception {
        String encoding = "UTF-8";
        if (requestUrl.contains("nlp")) {
            encoding = "GBK";
        }
        return HttpUtil.post(requestUrl, accessToken, contentType, params, encoding);
    }

    public static String post(String requestUrl, String accessToken, String contentType, String params, String encoding)
            throws Exception {
        String url = requestUrl + "?access_token=" + accessToken;
        return HttpUtil.postGeneralUrl(url, contentType, params, encoding);
    }

    public static String postGeneralUrl(String generalUrl, String contentType, String params, String encoding)
            throws Exception {
        URL url = new URL(generalUrl);
        // 打开和URL之间的连接
        HttpURLConnection connection = (HttpURLConnection) url.openConnection();
        connection.setRequestMethod("POST");
        // 设置通用的请求属性
        connection.setRequestProperty("Content-Type", contentType);
        connection.setRequestProperty("Connection", "Keep-Alive");
        connection.setUseCaches(false);
        connection.setDoOutput(true);
        connection.setDoInput(true);

        // 得到请求的输出流对象
        DataOutputStream out = new DataOutputStream(connection.getOutputStream());
        out.write(params.getBytes(encoding));
        out.flush();
        out.close();

        // 建立实际的连接
        connection.connect();
        // 获取所有响应头字段
        Map<String, List<String>> headers = connection.getHeaderFields();
        // 遍历所有的响应头字段
        for (String key : headers.keySet()) {
            System.err.println(key + "--->" + headers.get(key));
        }
        // 定义 BufferedReader输入流来读取URL的响应
        BufferedReader in = null;
        in = new BufferedReader(
                new InputStreamReader(connection.getInputStream(), encoding));
        String result = "";
        String getLine;
        while ((getLine = in.readLine()) != null) {
            result += getLine;
        }
        in.close();
        System.err.println("result:" + result);
        return result;
    }

}
