# Supplementary material for: Service humanoid robotics: a novel interactive system based on bionic-companionship framework
Source: PeerJ Comput Sci. 2021 Aug 13;7:e674. doi: 10.7717/peerj-cs.674 (PMC8371998; doi:10.7717/peerj-cs.674)
Supplement: Supplemental Information 1 [file peerj-cs-07-674-s001.zip › ImageCaptioning for Robot System/GsonUtils.java]

package com.canbot.u05.sdk.clientdemo.ImageCaptioning;

import com.google.gson.Gson;
import com.google.gson.GsonBuilder;
import com.google.gson.JsonParseException;

import java.lang.reflect.Type;

public class GsonUtils {
    private static Gson gson = new GsonBuilder().create();

    public static String toJson(Object value) {
        return gson.toJson(value);
    }

    public static <T> T fromJson(String json, Class<T> classOfT) throws JsonParseException {
        return gson.fromJson(json, classOfT);
    }

    public static <T> T fromJson(String json, Type typeOfT) throws JsonParseException {
        return (T) gson.fromJson(json, typeOfT);
    }

}
